# Supplementary material for: The Usefulness of 2-[18F]FDG PET or PET/CT in Extranodal Natural Killer/T-Cell Lymphoma: A Systematic Review and Meta-Analysis
Source: J Clin Med. 2025 Jun 27;14(13):4582. doi: 10.3390/jcm14134582 (PMC12249611; doi:10.3390/jcm14134582)
Supplement: Supplementary file 1 [file jcm-14-04582-s001.zip]

Archive with 1 entries (1 files):
- jcm-3672823-supplementary.pdf
